# Supplementary material for: Quantitative HSQC Analyses of Lignin: A Practical Comparison
Source: Comput Struct Biotechnol J. 2013 Nov 10;6:e201303016. doi: 10.5936/csbj.201303016 (PMC3962123; doi:10.5936/csbj.201303016)
Supplement: Quantitative HSQC Analyses of Lignin: A Practical Comparison [file CSBJ-6-e201303016_SM0001.xlsx]

## Sheet: Data processing
Integral tables as determined by MestReNova Version 8.1.1-11591
HSQC1								HSQC2								HSQC3									QQ-HSQC
Integrals								Integrals								Integrals									Integrals
	f2	f1	Width	Height	Normalized	Absolute			f2	f1	Width	Height	Normalized	Absolute			f2	f1	Width	Height	Normalized	Absolute				f2	f1	Width	Height	Normalized	Absolute
1	7.49	111.25	199.01	489.68	5.26	448.04		1	7.49	111.25	199	489.67	2.9	100.67		1	7.49	111.25	199	489.67	4.01	21.12			1	7.56	111.76	178.27	305.57	6.14	37.67
2	7.06	111.09	731.94	983.76	100	8514.32		2	7.06	111.09	731.92	983.77	64.48	2237.32		2	7.06	111.09	731.92	983.77	104.6	551.06			2	7.13	111.84	713.88	706.77	100	613.39
3	5.98	74.14	355.95	633.73	38.15	3248.3		3	5.98	74.14	356	633.69	30.99	1075.44		3	5.98	74.14	356	633.69	59.32	312.54			3	5.95	73.85	211.77	439.94	40.12	246.07
4	5.53	88.26	162.38	389.31	9.12	776.37		4	5.53	88.26	162.4	389.3	7.57	262.64		4	5.53	88.26	162.4	389.3	16.36	86.21			4	5.54	87.05	129.42	299.3	11.84	72.61
5	4.79	84.76	212.53	531.71	9.39	799.15		5	4.79	84.76	212.57	531.7	6.94	240.7		5	4.79	84.76	212.57	531.7	11.66	61.41			5	4.77	78.57	397.4	753.66	42.69	261.88
6	4.72	64.91	104.16	343.97	4.44	377.77		6	4.72	64.91	104.12	343.97	2.62	90.99		6	4.72	64.91	104.12	343.97	6.06	31.94			6	4.74	84.5	141.83	270.45	9.22	56.57
7	4.68	80.13	355.01	612.58	40.15	3418.45		7	4.68	80.13	355.04	612.56	29.64	1028.34		7	4.68	80.13	355.04	612.56	53.79	283.37			7	4.67	64.26	89.29	288.86	4.47	27.39
8	4.16	82.6	73.23	288.94	2.31	196.86		8	4.16	82.6	73.22	288.94	1.79	62.2		8	4.16	82.6	73.22	288.94	3.4	17.89			8	4.25	82.06	79.74	241.6	2.54	15.6
9	3.4	49.96	97.65	340.65	1.36	115.66		9	3.4	49.96	97.64	340.65	1	34.7		9	3.4	49.96	97.64	340.65	1	5.27			9	3.5	49.16	54.04	177.51	1.59	9.76
Bachward extrapolation, comparison with QQ-HSQC, and conversion in % C9
motif	HSQC1-3	HSQC1-3	abs. int. HSQC	abs. int. HSQC	abs. int. HSQC		abs. int. HSQC	abs. int. HSQC 0 per motif	aver. abs. int. HSQC per H-atom		QQ-HSQC	QQ-HSQC	abs. int. QQ-HSQC	abs. int. QQ-HSQC	aver. abs. int. QQ-HSQC per H-atom				for graphic
single - directly measured	ppm H	ppm C	1	2	3		0	(corrected for # H-atoms causing signal)	0		ppm H	ppm C		(corrected for # H-atoms causing signal)					motif		% C9 HSQC0		% C9 QQ-HSQC
						y=mx+b	y=mx+b
G2 (G C2-H)	7.06	111.09	8514.32	2237.32	551.06	-3981.63	11730.8	11730.8	11730.8		7.13	111.84	613.39	613.39	613.39				G2 (G C2-H)		100		100
β-O-4' (Hα)	5.98	74.14	3248.3	1075.44	312.54	-1467.88	4481.19	4481.19	4481.19		5.95	73.85	246.07	246.07	246.07				β-O-4' (Hα of std. motif)	A	38.2001		40.1164
β-O-4' (Hβ incl. ox. der.)	4.68	80.13	3418.45	1028.34	283.37	-1567.54	4711.8	4711.8	4711.8		4.77	78.57	261.88	261.88	261.88				β-O-4' (Hβ incl. ox. der.)	B	40.166		42.6939
β-O-4' ( C2-H of ox. der.)	7.49	111.25	448.04	100.67	21.12	-213.46	616.863	616.863	616.863		7.56	111.76	37.67	37.67	37.67				β-O-4' ( C2-H of ox. der.)	C	5.25848		6.14128
β-5' (Hα)	5.53	88.26	776.37	262.64	86.21	-345.08	1065.23	1065.23	1065.23		5.54	87.05	72.61	72.61	72.61				β-5' (Hα)	D	9.08063		11.8375
β-1' (Hβ)	3.4	49.96	115.66	34.7	5.27	-55.195	162.267	162.267	162.267		3.5	49.16	9.76	9.76	9.76				β-1' (Hβ)	E	1.38325		1.59116
5,5'-α,β-O-4' (Hβ)	4.16	82.6	196.86	62.2	17.89	-89.485	271.287	271.287	271.287		4.25	82.06	15.6	15.6	15.6				5,5'-α,β-O-4' (Hβ)	F	2.3126		2.54324
cinnamyl alcohol (Hγ)	4.72	64.91	377.77	90.99	31.94	-172.915	512.73	256.365	256.365		4.67	64.26	27.39	13.695	13.695				β-β' (Hα)	H	7.10555		6.67927
																			cinnamyl alcohol (Hγ)	G	2.1854		2.23267
mixed - directly measured
5,5'-α,β-O-4' (Hα) + β-β' (Hα)	4.79	84.76	799.15	240.7	61.41	-368.87	1104.83	1104.83	1104.83		4.74	84.5	56.57	56.57	56.57				β-O-4' (ox. der.)		1.96587		2.57748
single - deduced
β-β' (Hα)	n.n.	n.n.	602.29	178.5	43.52	-279.385	833.54	833.54	833.54		n.n.	n.n.	40.97	40.97	40.97
β-O-4' (ox. der.)	n.n.	n.n.	170.15	-47.1	-29.17	-99.66	230.613	230.613	230.613		n.n.	n.n.	15.81	15.81	15.81
